# Supplementary material for: The illusion of a “sense of body lightness” while walking: a preliminary exploratory study
Source: Front Psychol. 2026 Feb 19;17:1741215. doi: 10.3389/fpsyg.2026.1741215 (PMC12962066; doi:10.3389/fpsyg.2026.1741215)
Supplement: Supplementary file 1 [file Table_1.xlsx]

## Sheet: data
ID	Group	Congruence response rate Condition			SPQ	BDI	HSPS	The number of times the response to Q2 was below 4 across eight trials	Body perception (Q2)		Delay level
		Minimum delay	Heaviness	Lightness					Heaviness condition	Lightness condition	Heaviness condition	Lightness condition
1	Illusion	0.63	0	0.38	25	10	81	5	5.625	3.125	570	820
4	Illusion	0.5	0.13	0	27	9	81	4	5.375	3.625	1120	920
6	Illusion	1	0.5	0.13	13	11	73	4	5.625	3.375	1120	820
9	Illusion	0.75	0.25	0.5	14	1	65	4	4.875	3.5	470	1120
12	Illusion	0.63	0	0.13	17	5	74	4	6.25	3.75	1220	1120
14	Illusion	0.75	0.13	0.88	35	0	66	4	5.875	3.5	1220	570
15	Illusion	0.88	0	0.5	31	8	114	5	5.5	2.625	570	920
16	Illusion	0.88	0.5	0.38	36	8	92	6	4.625	3	1120	820
18	Illusion	0.75	0.13	0.38	28	5	97	4	5.125	3.5	1220	820
2	Non-illusion	0.5	0	0.5	28	11	106	3	5.75	3.75	1120	220
3	Non-illusion	0.88	0	0.38	22	4	95	3	5	3.75	320	570
5	Non-illusion	0.88	0	0.5	21	1	70	3	5.375	3.625	1220	920
7	Non-illusion	0.63	0	0.5	8	0	75	3	4.75	3.625	1120	820
8	Non-illusion	0.5	0	0.25	16	7	82	3	5	3.625	470	820
10	Non-illusion	0.5	0	0.75	24	28	124	2	5	3.875	570	270
11	Non-illusion	0.25	0	0.63	30	5	99	2	4.875	3.875	820	1120
13	Non-illusion	0.63	0.13	0.38	27	8	101	3	4.875	3.75	1220	270
17	Non-illusion	1	0	0.88	20	5	63	2	5.5	3.75	1220	920
19	Non-illusion	0.88	0	-	29	5	72	-	5.375	4	570	470
20	Non-illusion	0.88	0	-	24	5	107	-	5.25	4	570	245
21	Non-illusion	1	0	-	28	11	92	-	5.25	4	370	220
22	Non-illusion	0.75	0	-	25	19	101	-	5.25	4.375	570	470
23	Non-illusion	0.75	0	-	6	1	98	-	4.25	4	570	470
24	Non-illusion	0.88	0	-	15	8	78	-	5	4	570	270
25	Non-illusion	0.88	0.5	-	9	6	83	-	4.75	4.125	195	270
26	Non-illusion	1	0.13	-	19	8	81	-	4.375	4	1320	170
27	Non-illusion	0.75	0	-	15	19	60	-	4.875	4	570	170
28	Non-illusion	0.75	0.38	-	11	2	103	-	5.625	4.5	1120	570
29	Non-illusion	0.63	0.13	-	15	13	82	-	4.5	4.5	370	220
30	Non-illusion	0.88	0.38	-	20	6	93	-	4.625	4	920	220
	SPQ = Schizotypal Personality Questionnaire
	BDI = Beck Depression Inventory -II
	HSPS = Highly Sensitive Person Scale J19
